# Supplementary material for: Dynamic Histone H3 Modifications Regulate Meiosis Initiation via Respiration
Source: Front Cell Dev Biol. 2021 Apr 1;9:646214. doi: 10.3389/fcell.2021.646214 (PMC8047140; doi:10.3389/fcell.2021.646214)
Supplement: Supplementary file 1 [file Table_1.XLS]

## Sheet: Sheet1
Table S1. Strains used in this study
Strain Number	Relevant Genotype	Reference
LW0066	MATa/α, ho::LYS2/ ho::LYS2, lys2/ lys2, ura3/ ura3, leu2::hisG/leu2::hisG, his3::hisG/ his3::hisG, trp1::hisG/ trp1::hisG	this study
LW1599	MATa/α, ho::LYS2/ ho::LYS2, lys2/ lys2, ura3/ ura3, leu2::hisG/leu2::hisG, his3::hisG/ his3::hisG, trp1::hisG/ trp1::hisG HHT2-HHF2::KanMX4 HHT1-HHF1::HIS3 yES2-URA3-CUP1-HA-H3-CUP1-Myc-H4	this study
LW1600	MATa/α, ho::LYS2/ ho::LYS2, lys2/ lys2, ura3/ ura3, leu2::hisG/leu2::hisG, his3::hisG/ his3::hisG, trp1::hisG/ trp1::hisG HHT2-HHF2::KanMX4 HHT1-HHF1::HIS3 pRS303-TRP1-H3(K4A)-FLAG-H4-RGSHis	this study
LW1601	MATa/α, ho::LYS2/ ho::LYS2, lys2/ lys2, ura3/ ura3, leu2::hisG/leu2::hisG, his3::hisG/ his3::hisG, trp1::hisG/ trp1::hisG HHT2-HHF2::KanMX4 HHT1-HHF1::HIS3 pRS303-TRP1-H3(K9A)-FLAG-H4-RGSHis	this study
LW1602	MATa/α, ho::LYS2/ ho::LYS2, lys2/ lys2, ura3/ ura3, leu2::hisG/leu2::hisG, his3::hisG/ his3::hisG, trp1::hisG/ trp1::hisG HHT2-HHF2::KanMX4 HHT1-HHF1::HIS3 pRS303-TRP1-H3(K14A)-FLAG-H4-RGSHis	this study
LW1603	MATa/α, ho::LYS2/ ho::LYS2, lys2/ lys2, ura3/ ura3, leu2::hisG/leu2::hisG, his3::hisG/ his3::hisG, trp1::hisG/ trp1::hisG HHT2-HHF2::KanMX4 HHT1-HHF1::HIS3 pRS303-TRP1-H3(K18A)-FLAG-H4-RGSHis	this study
LW1604	MATa/α, ho::LYS2/ ho::LYS2, lys2/ lys2, ura3/ ura3, leu2::hisG/leu2::hisG, his3::hisG/ his3::hisG, trp1::hisG/ trp1::hisG HHT2-HHF2::KanMX4 HHT1-HHF1::HIS3 pRS303-TRP1-H3(K23A)-FLAG-H4-RGSHis	this study
LW1605	MATa/α, ho::LYS2/ ho::LYS2, lys2/ lys2, ura3/ ura3, leu2::hisG/leu2::hisG, his3::hisG/ his3::hisG, trp1::hisG/ trp1::hisG HHT2-HHF2::KanMX4 HHT1-HHF1::HIS3 pRS303-TRP1-H3(K27A)-FLAG-H4-RGSHis	this study
LW1606	MATa/α, ho::LYS2/ ho::LYS2, lys2/ lys2, ura3/ ura3, leu2::hisG/leu2::hisG, his3::hisG/ his3::hisG, trp1::hisG/ trp1::hisG HHT2-HHF2::KanMX4 HHT1-HHF1::HIS3 pRS303-TRP1-H3(K36A)-FLAG-H4-RGSHis	this study
LW1607	MATa/α, ho::LYS2/ ho::LYS2, lys2/ lys2, ura3/ ura3, leu2::hisG/leu2::hisG, his3::hisG/ his3::hisG, trp1::hisG/ trp1::hisG HHT2-HHF2::KanMX4 HHT1-HHF1::HIS3 pRS303-TRP1-H3(K37A)-FLAG-H4-RGSHis	this study
LW1608	MATa/α, ho::LYS2/ ho::LYS2, lys2/ lys2, ura3/ ura3, leu2::hisG/leu2::hisG, his3::hisG/ his3::hisG, trp1::hisG/ trp1::hisG HHT2-HHF2::KanMX4 HHT1-HHF1::HIS3 pRS303-TRP1-H3(K42A)-FLAG-H4-RGSHis	this study
LW1609	MATa/α, ho::LYS2/ ho::LYS2, lys2/ lys2, ura3/ ura3, leu2::hisG/leu2::hisG, his3::hisG/ his3::hisG, trp1::hisG/ trp1::hisG HHT2-HHF2::KanMX4 HHT1-HHF1::HIS3 pRS303-TRP1-H3(K56A)-FLAG-H4-RGSHis	this study
LW1610	MATa/α, ho::LYS2/ ho::LYS2, lys2/ lys2, ura3/ ura3, leu2::hisG/leu2::hisG, his3::hisG/ his3::hisG, trp1::hisG/ trp1::hisG HHT2-HHF2::KanMX4 HHT1-HHF1::HIS3 pRS303-TRP1-H3(K64A)-FLAG-H4-RGSHis	this study
LW1611	MATa/α, ho::LYS2/ ho::LYS2, lys2/ lys2, ura3/ ura3, leu2::hisG/leu2::hisG, his3::hisG/ his3::hisG, trp1::hisG/ trp1::hisG HHT2-HHF2::KanMX4 HHT1-HHF1::HIS3 pRS303-TRP1-H3(K79A)-FLAG-H4-RGSHis	this study
LW1612	MATa/α, ho::LYS2/ ho::LYS2, lys2/ lys2, ura3/ ura3, leu2::hisG/leu2::hisG, his3::hisG/ his3::hisG, trp1::hisG/ trp1::hisG HHT2-HHF2::KanMX4 HHT1-HHF1::HIS3 pRS303-TRP1-H3(K115A)-FLAG-H4-RGSHis	this study
LW1613	MATa/α, ho::LYS2/ ho::LYS2, lys2/ lys2, ura3/ ura3, leu2::hisG/leu2::hisG, his3::hisG/ his3::hisG, trp1::hisG/ trp1::hisG HHT2-HHF2::KanMX4 HHT1-HHF1::HIS3 pRS303-TRP1-H3(K121A)-FLAG-H4-RGSHis	this study
LW1614	MATa/α, ho::LYS2/ ho::LYS2, lys2/ lys2, ura3/ ura3, leu2::hisG/leu2::hisG, his3::hisG/ his3::hisG, trp1::hisG/ trp1::hisG HHT2-HHF2::KanMX4 HHT1-HHF1::HIS3 pRS303-TRP1-H3(K122A)-FLAG-H4-RGSHis	this study
LW1615	MATa/α, ho::LYS2/ ho::LYS2, lys2/ lys2, ura3/ ura3, leu2::hisG/leu2::hisG, his3::hisG/ his3::hisG, trp1::hisG/ trp1::hisG HHT2-HHF2::KanMX4 HHT1-HHF1::HIS3 pRS303-TRP1-H3(K125A)-FLAG-H4-RGSHis	this study
LW1616	MATa/α, ho::LYS2/ ho::LYS2, lys2/ lys2, ura3/ ura3, leu2::hisG/leu2::hisG, his3::hisG/ his3::hisG, trp1::hisG/ trp1::hisG HHT2-HHF2::KanMX4 HHT1-HHF1::HIS3 pRS303-TRP1-H3(K4L)-FLAG-H4-RGSHis	this study
LW1617	MATa/α, ho::LYS2/ ho::LYS2, lys2/ lys2, ura3/ ura3, leu2::hisG/leu2::hisG, his3::hisG/ his3::hisG, trp1::hisG/ trp1::hisG HHT2-HHF2::KanMX4 HHT1-HHF1::HIS3 pRS303-TRP1-H3(K4M)-FLAG-H4-RGSHis	this study
LW1618	MATa/α, ho::LYS2/ ho::LYS2, lys2/ lys2, ura3/ ura3, leu2::hisG/leu2::hisG, his3::hisG/ his3::hisG, trp1::hisG/ trp1::hisG HHT2-HHF2::KanMX4 HHT1-HHF1::HIS3 pRS303-TRP1-H3(K9L)-FLAG-H4-RGSHis	this study
LW1619	MATa/α, ho::LYS2/ ho::LYS2, lys2/ lys2, ura3/ ura3, leu2::hisG/leu2::hisG, his3::hisG/ his3::hisG, trp1::hisG/ trp1::hisG HHT2-HHF2::KanMX4 HHT1-HHF1::HIS3 pRS303-TRP1-H3(K9M)-FLAG-H4-RGSHis	this study
LW1620	MATa/α, ho::LYS2/ ho::LYS2, lys2/ lys2, ura3/ ura3, leu2::hisG/leu2::hisG, his3::hisG/ his3::hisG, trp1::hisG/ trp1::hisG HHT2-HHF2::KanMX4 HHT1-HHF1::HIS3 pRS303-TRP1-H3(K9Q)-FLAG-H4-RGSHis	this study
LW1621	MATa/α, ho::LYS2/ ho::LYS2, lys2/ lys2, ura3/ ura3, leu2::hisG/leu2::hisG, his3::hisG/ his3::hisG, trp1::hisG/ trp1::hisG HHT2-HHF2::KanMX4 HHT1-HHF1::HIS3 pRS303-TRP1-H3(K14Q)-FLAG-H4-RGSHis	this study
LW1622	MATa/α, ho::LYS2/ ho::LYS2, lys2/ lys2, ura3/ ura3, leu2::hisG/leu2::hisG, his3::hisG/ his3::hisG, trp1::hisG/ trp1::hisG HHT2-HHF2::KanMX4 HHT1-HHF1::HIS3 pRS303-TRP1-H3(K18L)-FLAG-H4-RGSHis	this study
LW1623	MATa/α, ho::LYS2/ ho::LYS2, lys2/ lys2, ura3/ ura3, leu2::hisG/leu2::hisG, his3::hisG/ his3::hisG, trp1::hisG/ trp1::hisG HHT2-HHF2::KanMX4 HHT1-HHF1::HIS3 pRS303-TRP1-H3(K18Q)-FLAG-H4-RGSHis	this study
LW1624	MATa/α, ho::LYS2/ ho::LYS2, lys2/ lys2, ura3/ ura3, leu2::hisG/leu2::hisG, his3::hisG/ his3::hisG, trp1::hisG/ trp1::hisG HHT2-HHF2::KanMX4 HHT1-HHF1::HIS3 pRS303-TRP1-H3(K27L)-FLAG-H4-RGSHis	this study
LW1625	MATa/α, ho::LYS2/ ho::LYS2, lys2/ lys2, ura3/ ura3, leu2::hisG/leu2::hisG, his3::hisG/ his3::hisG, trp1::hisG/ trp1::hisG HHT2-HHF2::KanMX4 HHT1-HHF1::HIS3 pRS303-TRP1-H3(K27M)-FLAG-H4-RGSHis	this study
LW1626	MATa/α, ho::LYS2/ ho::LYS2, lys2/ lys2, ura3/ ura3, leu2::hisG/leu2::hisG, his3::hisG/ his3::hisG, trp1::hisG/ trp1::hisG HHT2-HHF2::KanMX4 HHT1-HHF1::HIS3 pRS303-TRP1-H3(K42L)-FLAG-H4-RGSHis	this study
LW1627	MATa/α, ho::LYS2/ ho::LYS2, lys2/ lys2, ura3/ ura3, leu2::hisG/leu2::hisG, his3::hisG/ his3::hisG, trp1::hisG/ trp1::hisG HHT2-HHF2::KanMX4 HHT1-HHF1::HIS3 pRS303-TRP1-H3(K42M)-FLAG-H4-RGSHis	this study
LW1628	MATa/α, ho::LYS2/ ho::LYS2, lys2/ lys2, ura3/ ura3, leu2::hisG/leu2::hisG, his3::hisG/ his3::hisG, trp1::hisG/ trp1::hisG HHT2-HHF2::KanMX4 HHT1-HHF1::HIS3 pRS303-TRP1-H3(K42Q)-FLAG-H4-RGSHis	this study
LW1629	MATa/α, ho::LYS2/ ho::LYS2, lys2/ lys2, ura3/ ura3, leu2::hisG/leu2::hisG, his3::hisG/ his3::hisG, trp1::hisG/ trp1::hisG HHT2-HHF2::KanMX4 HHT1-HHF1::HIS3 pRS303-TRP1-H3(K79L)-FLAG-H4-RGSHis	this study
LW1630	MATa/α, ho::LYS2/ ho::LYS2, lys2/ lys2, ura3/ ura3, leu2::hisG/leu2::hisG, his3::hisG/ his3::hisG, trp1::hisG/ trp1::hisG HHT2-HHF2::KanMX4 HHT1-HHF1::HIS3 pRS303-TRP1-H3(K79M)-FLAG-H4-RGSHis	this study
LW1631	MATa/α, ho::LYS2/ ho::LYS2, lys2/ lys2, ura3/ ura3, leu2::hisG/leu2::hisG, his3::hisG/ his3::hisG, trp1::hisG/ trp1::hisG IME1-9MYC-LEU2/IME1	this study
LW1632	MATa/α, ho::LYS2/ ho::LYS2, lys2/ lys2, ura3/ ura3, leu2::hisG/leu2::hisG, his3::hisG/ his3::hisG, trp1::hisG/ trp1::hisG HHT2-HHF2::KanMX4 HHT1-HHF1::HIS3 pRS303-TRP1-H3(K18A)-FLAG-H4-RGSHis, IME1-9MYC-LEU2/IME1	this study
LW1633	MATa/α, ho::LYS2/ ho::LYS2, lys2/ lys2, ura3/ ura3, leu2::hisG/leu2::hisG, his3::hisG/ his3::hisG, trp1::hisG/ trp1::hisG HHT2-HHF2::KanMX4 HHT1-HHF1::HIS3 pRS303-TRP1-H3(K18Q)-FLAG-H4-RGSHis, IME1-9MYC-LEU2/IME1	this study
LW1634	MATa/α, ho::LYS2/ ho::LYS2, lys2/ lys2, ura3/ ura3, leu2::hisG/leu2::hisG, his3::hisG/ his3::hisG, trp1::hisG/ trp1::hisG 9MYC-RIM101-LEU2/RIM101	this study
LW1635	MATa/α, ho::LYS2/ ho::LYS2, lys2/ lys2, ura3/ ura3, leu2::hisG/leu2::hisG, his3::hisG/ his3::hisG, trp1::hisG/ trp1::hisG HHT2-HHF2::KanMX4 HHT1-HHF1::HIS3 pRS303-TRP1-H3(K18A)-FLAG-H4-RGSHis, 9MYC-RIM101-LEU2/RIM101	this study
LW1636	MATa/α, ho::LYS2/ ho::LYS2, lys2/ lys2, ura3/ ura3, leu2::hisG/leu2::hisG, his3::hisG/ his3::hisG, trp1::hisG/ trp1::hisG HHT2-HHF2::KanMX4 HHT1-HHF1::HIS3 pRS303-TRP1-H3(K18Q)-FLAG-H4-RGSHis, 9MYC-RIM101-LEU2/RIM101	this study
LW1637	MATa/α, ho::LYS2/ ho::LYS2, lys2/ lys2, ura3/ ura3, leu2::hisG/leu2::hisG, his3::hisG/ his3::hisG, trp1::hisG/ trp1::hisG SMP1-9MYC-LEU2/SMP1	this study
LW1638	MATa/α, ho::LYS2/ ho::LYS2, lys2/ lys2, ura3/ ura3, leu2::hisG/leu2::hisG, his3::hisG/ his3::hisG, trp1::hisG/ trp1::hisG HHT2-HHF2::KanMX4 HHT1-HHF1::HIS3 pRS303-TRP1-H3(K18A)-FLAG-H4-RGSHis, SMP1-9MYC-LEU2/SMP1	this study
LW1639	MATa/α, ho::LYS2/ ho::LYS2, lys2/ lys2, ura3/ ura3, leu2::hisG/leu2::hisG, his3::hisG/ his3::hisG, trp1::hisG/ trp1::hisG HHT2-HHF2::KanMX4 HHT1-HHF1::HIS3 pRS303-TRP1-H3(K18Q)-FLAG-H4-RGSHis, SMP1-9MYC-LEU2/SMP1	this study
LW1640	MATa/α, ho::LYS2/ ho::LYS2, lys2/ lys2, ura3/ ura3, leu2::hisG/leu2::hisG, his3::hisG/ his3::hisG, trp1::hisG/ trp1::hisG HHT2-HHF2::KanMX4 HHT1-HHF1::HIS3 pRS303-TRP1-H3(K18A)-FLAG-H4-RGSHis, pYC2-CUP1-IME1-URA3	this study
LW1641	MATa/α, ho::LYS2/ ho::LYS2, lys2/ lys2, ura3/ ura3, leu2::hisG/leu2::hisG, his3::hisG/ his3::hisG, trp1::hisG/ trp1::hisG HHT2-HHF2::KanMX4 HHT1-HHF1::HIS3 pRS303-TRP1-H3(K18A)-FLAG-H4-RGSHis, pYC2-CUP1-RIM101-URA3	this study
LW1642	MATa/α, ho::LYS2/ ho::LYS2, lys2/ lys2, ura3/ ura3, leu2::hisG/leu2::hisG, his3::hisG/ his3::hisG, trp1::hisG/ trp1::hisG HHT2-HHF2::KanMX4 HHT1-HHF1::HIS3 pRS303-TRP1-H3(K18A)-FLAG-H4-RGSHis, SMP1::LEU2/SMP1::LEU2	this study
LW1560	MATa/α, ho::LYS2/ ho::LYS2, lys2/ lys2, ura3/ ura3, leu2::hisG/leu2::hisG, his3::hisG/ his3::hisG, trp1::hisG/ trp1::hisG rim101::LEU2/ rim101::LEU2	this study
LW1643	MATa/α, ho::LYS2/ ho::LYS2, lys2/ lys2, ura3/ ura3, leu2::hisG/leu2::hisG, his3::hisG/ his3::hisG, trp1::hisG/ trp1::hisG HHT2-HHF2::KanMX4 HHT1-HHF1::HIS3 pRS303-TRP1-H3(K18R)-FLAG-H4-RGSHis	this study
