# Supplementary material for: Dynamic Histone H3 Modifications Regulate Meiosis Initiation via Respiration
Source: Front Cell Dev Biol. 2021 Apr 1;9:646214. doi: 10.3389/fcell.2021.646214 (PMC8047140; doi:10.3389/fcell.2021.646214)
Supplement: Supplementary file 2 [file Table_2.XLS]

## Sheet: Sheet1
Table S2. Plasmids used in this study
Plasmid Number	Relevant Structure	Reference
LW1599	yES2-URA3-CUP1-H3-HA-CUP1-H4-Myc	this study
LW1600	pRS303-TRP1-H3(K4A)-FLAG-H4-RGSHis	this study
LW1601	pRS303-TRP1-H3(K9A)-FLAG-H4-RGSHis	this study
LW1602	pRS303-TRP1-H3(K14A)-FLAG-H4-RGSHis	this study
LW1603	pRS303-TRP1-H3(K18A)-FLAG-H4-RGSHis	this study
LW1604	pRS303-TRP1-H3(K23A)-FLAG-H4-RGSHis	this study
LW1605	pRS303-TRP1-H3(K27A)-FLAG-H4-RGSHis	this study
LW1606	pRS303-TRP1-H3(K36A)-FLAG-H4-RGSHis	this study
LW1607	pRS303-TRP1-H3(K37A)-FLAG-H4-RGSHis	this study
LW1608	pRS303-TRP1-H3(K42A)-FLAG-H4-RGSHis	this study
LW1609	pRS303-TRP1-H3(K56A)-FLAG-H4-RGSHis	this study
LW1610	pRS303-TRP1-H3(K64A)-FLAG-H4-RGSHis	this study
LW1611	pRS303-TRP1-H3(K79A)-FLAG-H4-RGSHis	this study
LW1612	pRS303-TRP1-H3(K115A)-FLAG-H4-RGSHis	this study
LW1613	pRS303-TRP1-H3(K121A)-FLAG-H4-RGSHis	this study
LW1614	pRS303-TRP1-H3(K122A)-FLAG-H4-RGSHis	this study
LW1615	pRS303-TRP1-H3(K125A)-FLAG-H4-RGSHis	this study
LW1616	pRS303-TRP1-H3(K4L)-FLAG-H4-RGSHis	this study
LW1617	pRS303-TRP1-H3(K4M)-FLAG-H4-RGSHis	this study
LW1618	pRS303-TRP1-H3(K9L)-FLAG-H4-RGSHis	this study
LW1619	pRS303-TRP1-H3(K9M)-FLAG-H4-RGSHis	this study
LW1620	pRS303-TRP1-H3(K9Q)-FLAG-H4-RGSHis	this study
LW1621	pRS303-TRP1-H3(K14Q)-FLAG-H4-RGSHis	this study
LW1622	pRS303-TRP1-H3(K18L)-FLAG-H4-RGSHis	this study
LW1623	pRS303-TRP1-H3(K18Q)-FLAG-H4-RGSHis	this study
LW1624	pRS303-TRP1-H3(K27L)-FLAG-H4-RGSHis	this study
LW1625	pRS303-TRP1-H3(K27M)-FLAG-H4-RGSHis	this study
LW1626	pRS303-TRP1-H3(K42L)-FLAG-H4-RGSHis	this study
LW1627	pRS303-TRP1-H3(K42M)-FLAG-H4-RGSHis	this study
LW1628	pRS303-TRP1-H3(K42Q)-FLAG-H4-RGSHis	this study
LW1629	pRS303-TRP1-H3(K79L)-FLAG-H4-RGSHis	this study
LW1630	pRS303-TRP1-H3(K79M)-FLAG-H4-RGSHis	this study
LW1631	pYC2-CUP1-IME1-URA3	this study
LW1632	pYC2-CUP1-RIM101-URA3	this study
LW1633	pRS303-TRP1-H3(K18R)-FLAG-H4-RGSHis	this study
