# Supplementary material for: Dynamic Histone H3 Modifications Regulate Meiosis Initiation via Respiration
Source: Front Cell Dev Biol. 2021 Apr 1;9:646214. doi: 10.3389/fcell.2021.646214 (PMC8047140; doi:10.3389/fcell.2021.646214)
Supplement: Supplementary file 3 [file Table_3.XLS]

## Sheet: Sheet1
Table S3. Mouse peptides used in this study
histone residues	peptide sequence	modification
H3(3-8)	TKQTAR	me1(K4)
H3(3-8)	TKQTAR	me2(K4)
H3(3-8)	TKQTAR	me3(K4)
H3(3-8)	TKQTAR
H3(9-17)	KSTGGKAPR	ac(K9)
H3(9-17)	KSTGGKAPR	me1(K9)
H3(9-17)	KSTGGKAPR	me2(K9)
H3(9-17)	KSTGGKAPR	me3(K9)
H3(9-17)	KSTGGKAPR	ac(K14)
H3(9-17)	KSTGGKAPR	ac(K9)ac(14)
H3(9-17)	KSTGGKAPR	me1(K9)ac(14)
H3(9-17)	KSTGGKAPR	me2(K9)ac(14)
H3(9-17)	KSTGGKAPR	me3(K9)ac(14)
H3(9-17)	KSTGGKAPR
H3(18-26)	KQLASKAAR	ac(K18)
H3(18-26)	KQLASKAAR	me1(K18)
H3(18-26)	KQLASKAAR	ac(K23)
H3(18-26)	KQLASKAAR	me1(K23)
H3(18-26)	KQLASKAAR	ac(K18)ac(23)
H3(18-26)	KQLASKAAR	ac(K18)me1(23)
H3(18-26)	KQLASKAAR	me1(K18)ac(23)
H3(18-26)	KQLASKAAR	me1(K18)me1(23)
H3(18-26)	KQLASKAAR
H3.1(27-40)	KSAPATGGVKKPHR	ac(K27)
H3.1(27-40)	KSAPATGGVKKPHR	me1(K27)
H3.1(27-40)	KSAPATGGVKKPHR	me2(K27)
H3.1(27-40)	KSAPATGGVKKPHR	me3(K27)
H3.1(27-40)	KSAPATGGVKKPHR	me1(K36)
H3.1(27-40)	KSAPATGGVKKPHR	me2(K36)
H3.1(27-40)	KSAPATGGVKKPHR	me3(K36)
H3.1(27-40)	KSAPATGGVKKPHR	ac(K27)me1(K36)
H3.1(27-40)	KSAPATGGVKKPHR	ac(K27)me2(K36)
H3.1(27-40)	KSAPATGGVKKPHR	ac(K27)me3(K36)
H3.1(27-40)	KSAPATGGVKKPHR	me1(K27)me1(K36)
H3.1(27-40)	KSAPATGGVKKPHR	me1(K27)me2(K36)
H3.1(27-40)	KSAPATGGVKKPHR	me1(K27)me3(K36)
H3.1(27-40)	KSAPATGGVKKPHR	me2(K27)me1(K36)
H3.1(27-40)	KSAPATGGVKKPHR	me2(K27)me2(K36)
H3.1(27-40)	KSAPATGGVKKPHR	me2(K27)me3(K36)
H3.1(27-40)	KSAPATGGVKKPHR	me3(K27)me1(K36)
H3.1(27-40)	KSAPATGGVKKPHR	me3(K27)me2(K36)
H3.1(27-40)	KSAPATGGVKKPHR	me3(K27)me3(K36)
H3.1(27-40)	KSAPATGGVKKPHR
H3.3(27-40)	KSAPSTGGVKKPHR	ac(K27)
H3.3(27-40)	KSAPSTGGVKKPHR	me1(K27)
H3.3(27-40)	KSAPSTGGVKKPHR	me2(K27)
H3.3(27-40)	KSAPSTGGVKKPHR	me3(K27)
H3.3(27-40)	KSAPSTGGVKKPHR	me1(K36)
H3.3(27-40)	KSAPSTGGVKKPHR	me2(K36)
H3.3(27-40)	KSAPSTGGVKKPHR	me3(K36)
H3.3(27-40)	KSAPSTGGVKKPHR	ac(K27)me1(K36)
H3.3(27-40)	KSAPSTGGVKKPHR	ac(K27)me2(K36)
H3.3(27-40)	KSAPSTGGVKKPHR	ac(K27)me3(K36)
H3.3(27-40)	KSAPSTGGVKKPHR	me1(K27)me1(K36)
H3.3(27-40)	KSAPSTGGVKKPHR	me1(K27)me2(K36)
H3.3(27-40)	KSAPSTGGVKKPHR	me1(K27)me3(K36)
H3.3(27-40)	KSAPSTGGVKKPHR	me2(K27)me1(K36)
H3.3(27-40)	KSAPSTGGVKKPHR	me2(K27)me2(K36)
H3.3(27-40)	KSAPSTGGVKKPHR	me2(K27)me3(K36)
H3.3(27-40)	KSAPSTGGVKKPHR	me3(K27)me1(K36)
H3.3(27-40)	KSAPSTGGVKKPHR	me3(K27)me2(K36)
H3.3(27-40)	KSAPSTGGVKKPHR	me3(K27)me3(K36)
H3.3(27-40)	KSAPSTGGVKKPHR
H3(73-83)	EIAQDFKTKLR	me1(K79)
H3(73-83)	EIAQDFKTKLR	me2(K79)
H3(73-83)	EIAQDFKTKLR	me3(K79)
H3(73-83)	EIAQDFKTKLR
