# Supplementary material for: Dynamic Histone H3 Modifications Regulate Meiosis Initiation via Respiration
Source: Front Cell Dev Biol. 2021 Apr 1;9:646214. doi: 10.3389/fcell.2021.646214 (PMC8047140; doi:10.3389/fcell.2021.646214)
Supplement: Supplementary file 4 [file Table_4.XLS]

## Sheet: Concentration
Table S4. Mouse MRM raw data in this study
Concentration of each kind of peptides													Concentration of each kind of modification
PTM	Spg #1	Spg #2	Spg #3	Spg #4	Spc #1	Spc #2	Spc #3	Spc #4	Rst #1	Rst #2	Rst #3		PTM	Spg #1	Spg #2	Spg #3	Spg #4	Spc #1	Spc #2	Spc #3	Spc #4	Rst #1	Rst #2	Rst #3
K9(ac1)K14(ac0)	21.6	21.6	22.3	21.5	5.905	13.55	7.22	9.79	6.73	5.475	13.95		K9ac	38.2	39	35.4	35.6	10.685	25.05	15.42	17.695	10.92	8.625	22.615
K9(me2)K14(ac1)	349	367	323	315	32.75	86.1	48.3	49.85	44.85	32.45	54.2		K9me1	654	603	574	571	109.05	270.3	139.95	171.95	128.45	103.15	226.45
K9(me2)K14(ac0)	981	996	995	909	185	318.5	173.5	215.5	236	171.5	428		K9me2	1330	1363	1318	1224	217.75	404.6	221.8	265.35	280.85	203.95	482.2
K9(me3)K14(ac1)	174	206	167	147	63.65	157.5	87.75	104.45	36.25	28.8	82.8		K9me3	1010	1120	867	823	293.65	686	346.25	494.95	291.25	249.8	476.8
K9(me3)K14(ac0)	836	914	700	676	230	528.5	258.5	390.5	255	221	394		K9	1842	1849	1686	1764	886	2420	1284.5	1725	901	717	1762
K9(me1)K14(ac1)	209	190	182	167	26.25	79.3	46.45	46.45	22.95	20.55	46.95		K14ac	1190.6	1219.4	1061.1	1007.1	334.93	954.4	609.2	628.655	263.24	212.95	514.615
K9(me1)K14(ac0)	445	413	392	404	82.8	191	93.5	125.5	105.5	82.6	179.5		K14	3683.6	3754.6	3419.3	3410.5	1182.2	2851.55	1398.72	2046.29	1349.23	1069.58	2455.45
K9(me0)K14(ac1)	442	439	376	364	207.5	620	418.5	420	155	128	322		H3.1K27ac	23.75	23.3	22.67	23.56	3.5515	7.415	4.0605	4.0745	3.8785	2.7655	6.8085
K9(me0)K14(ac0)	1400	1410	1310	1400	678.5	1800	866	1305	746	589	1440		H3.1K27	1009.9	1042.2	924.7	921.4	211.15	552.6	271.25	360.7	270.75	210.1	519.75
K9(ac1)K14(ac1)	16.6	17.4	13.1	14.1	4.78	11.5	8.2	7.905	4.19	3.15	8.665		H3.1K27me1	951.8	949.7	894.2	905.9	268.65	840.15	452.95	527.45	323	248.35	629.9
H3.1_K27(ac1)K36(me0)	6.79	6.44	6.1	6.3	0.726	1.555	0.7495	0.8505	1.07	0.632	1.875		H3.1K27me2	1142	1111.3	1059.3	1035.3	201.7	627.2	336.9	411.25	330.4	233.225	486.75
H3.1_K27(ac1)K36(me1)	4.37	4.06	3.89	4.41	0.5225	1.065	0.6265	0.586	0.4225	0.318	1.17		H3.1K27me3	314.7	324.53	294.51	296.64	36.65	95.165	55.145	64.32	68.105	53.805	86.845
H3.1_K27(ac1)K36(me2)	10.5	9.7	10.7	11	1.775	3.95	2.015	2.04	1.865	1.335	2.845		H3.1K36	1548.69	1582.04	1394.7	1398.9	244.376	726.605	362.45	485.151	410.02	300.282	647.875
H3.1_K27(ac1)K36(me3)	2.09	3.1	1.98	1.85	0.528	0.845	0.6695	0.598	0.521	0.4805	0.9185		H3.1K36me1	831.17	784.36	810.79	781.81	135.898	419.365	222.227	240.336	153.522	119.148	269.07
H3.1_K27(me0)K36(me0)	566	575	524	498	74.25	177.5	78.7	119.5	103	85.3	191		H3.1K36me2	803.5	823	756	764.3	243.725	711.45	384.565	459.09	307.365	235.16	579.495
H3.1_K27(me0)K36(me1)	151	153	132	146	34.95	100.2	49.7	56.65	40.45	30.25	83.85		H3.1K36me3	258.79	261.63	233.89	237.79	97.703	265.11	151.065	183.218	125.226	93.6555	233.613
H3.1_K27(me0)K36(me2)	228	253	216	222	78.45	214	110	143	97.25	72.15	188		K79me2	43.9	36.5	37.2	31.9	33.25	82.55	52.2	72.9	65.3	51.35	118
H3.1_K27(me0)K36(me3)	64.9	61.2	52.7	55.4	23.5	60.9	32.85	41.55	30.05	22.4	56.9		K79me3	0	0	0	0	0	0	0	0	0	0	0
H3.1_K27(me1)K36(me0)	354	350	319	317	69.15	230	117.5	138.5	95.95	72.5	173		K79me1	14.7	16.1	16.2	15.9	8.31	24.2	13.6	16.45	13.05	11.3	25.25
H3.1_K27(me1)K36(me1)	106	113	116	112	29.85	92.55	49	61	22.7	18.8	51.4		K79	6310	6520	6300	6570	1610	4475	2575	3705	2235	1670	4195
H3.1_K27(me1)K36(me2)	419	410	389	405	141	437	238.5	276.5	170.5	131.5	340		K4me2	55.8	49.5	56	51.9	19.9	43.3	18.35	23.75	23.7	21.9	52.7
H3.1_K27(me1)K36(me3)	72.8	76.7	70.2	71.9	28.65	80.6	47.95	51.45	33.85	25.55	65.5		K4me3	9.14	10.9	8.1	9.88	7.55	16.4	8.315	9.795	9.9	7.565	22
H3.1_K27(me2)K36(me0)	530	559	465	493	87.95	291.5	149.5	207.5	187.5	124.5	257		K4me1	296	272	255	270	94.65	230	114.5	144.5	101.5	82.45	197
H3.1_K27(me2)K36(me1)	482	419	473	422	62.7	205.5	110	108.5	76	58.25	114.5		K4	4920	4750	4620	4720	1590	3840	2325	2800	1595	1465	3105
H3.1_K27(me2)K36(me2)	21	22.3	19.3	19.3	10.4	16.7	12.5	13.3	11.4	10.475	14.4		H3.3K27ac	11.26	10.93	8.564	8.657	3.5145	9.8025	6.044	6.84	3.9265	3.077	7.9935
H3.1_K27(me2)K36(me3)	109	111	102	101	40.65	113.5	64.9	81.95	55.5	40	100.85		H3.3K27	127.8	141.9	122.6	124.2	120	369.4	190.5	245.2	184.4	134.2	317.65
H3.1_K27(me3)K36(me0)	91.9	91.6	80.6	84.6	12.3	26.05	16	18.8	22.5	17.35	25		H3.3K27me1	124.3	117.4	126	113.1	67.95	198.2	112.1	130.6	84.215	66.3	151.4
H3.1_K27(me3)K36(me1)	87.8	95.3	85.9	97.4	7.875	20.05	12.9	13.6	13.95	11.53	18.15		H3.3K27me2	259.9	258.1	235.1	230.8	113.95	333.25	194.5	237.9	150.5	114.85	264
H3.1_K27(me3)K36(me2)	125	128	121	107	12.1	39.8	21.55	24.25	26.35	19.7	34.25		H3.3K27me3	35.28	33.51	31.1	31.39	15.305	46.88	25.535	30.035	24.55	18.835	35.895
H3.1_K27(me3)K36(me3)	10	9.63	7.01	7.64	4.375	9.265	4.695	7.67	5.305	5.225	9.445		H3.3K36	100.6	110.42	96.1	99.99	91.625	300.625	154.9	202.7	124.6	94.9505	204.595
K79(me2)	43.9	36.5	37.2	31.9	33.25	82.55	52.2	72.9	65.3	51.35	118		H3.3K36me1	84.13	70.51	74.374	67.108	37.989	121.032	74.448	81.365	44.5915	31.7915	81.4535
K79(me3)	0	0	0	0	0	0	0	0	0	0	0		H3.3K36me2	290.92	297.28	273.64	265.44	127.651	358.53	192.521	238.58	194.582	143.007	333.5
K79(me1)	14.7	16.1	16.2	15.9	8.31	24.2	13.6	16.45	13.05	11.3	25.25		H3.3K36me3	82.89	83.63	79.25	75.609	63.4545	177.345	106.81	127.93	83.818	67.513	157.39
K79(me0)	6310	6520	6300	6570	1610	4475	2575	3705	2235	1670	4195		K18	3713.3	3951.4	3453	3417.4	717.7	1825	1080	1314.5	898.65	708.95	1487.5
K4(me2)	55.8	49.5	56	51.9	19.9	43.3	18.35	23.75	23.7	21.9	52.7		K18ac	209.35	204.39	190.55	191.61	29.79	76.15	47.315	49.57	29.97	26.175	65.75
K4(me3)	9.14	10.9	8.1	9.88	7.55	16.4	8.315	9.795	9.9	7.565	22		K18me1	11.613	11.364	10.151	10.7	2.8615	7.469	4.486	4.8005	3.3055	2.626	6.0355
K4(me1)	296	272	255	270	94.65	230	114.5	144.5	101.5	82.45	197		K23	2832.7	3115.6	2796.47	2784.95	568.37	1424.49	868.98	1074.13	751.795	592.01	1194.69
K4(me0)	4920	4750	4620	4720	1590	3840	2325	2800	1595	1465	3105		K23ac	1030.96	974.287	793.678	771.299	110.189	279.779	154.039	170.833	115.313	93.552	215.077
H3.3_K27(ac1)K36(me0)	1.83	1.73	1.22	1.62	1.065	3.375	2.485	2.37	1.12	0.8355	1.845		K23me1	70.607	77.267	63.553	63.461	71.792	204.345	108.782	123.908	64.8175	52.189	149.513
H3.3_K27(ac1)K36(me1)	1.44	1.08	0.884	0.678	0.284	0.9975	0.628	0.64	0.2365	0.1865	0.5685
H3.3_K27(ac1)K36(me2)	6.72	6.98	5.34	5.44	1.491	3.68	1.871	2.43	1.832	1.427	3.95
H3.3_K27(ac1)K36(me3)	1.27	1.14	1.12	0.919	0.6745	1.75	1.06	1.4	0.738	0.628	1.63
H3.3_K27(me0)K36(me0)	31.1	37.1	35.5	33	51.75	175	83.9	116	74.45	55.85	119
H3.3_K27(me0)K36(me1)	16.4	16.8	15	15.8	12.4	37.6	20.8	24.4	16.3	12.25	31.3
H3.3_K27(me0)K36(me2)	59.7	65.4	52.3	55.3	36.8	95.2	49.1	63.2	65.4	43.75	109
H3.3_K27(me0)K36(me3)	20.6	22.6	19.8	20.1	19.05	61.6	36.7	41.6	28.25	22.35	58.35
H3.3_K27(me1)K36(me0)	22.1	21.1	19.4	20.2	14.35	44.95	24.8	30.1	17.4	13.4	31.15
H3.3_K27(me1)K36(me1)	13.8	12.3	10.9	11.8	5.75	20.3	11.05	14.1	5.415	4.95	11.15
H3.3_K27(me1)K36(me2)	67.2	60.1	74.3	59.4	30.9	88.2	48.05	53.6	42.05	32	70.9
H3.3_K27(me1)K36(me3)	21.2	23.9	21.4	21.7	16.95	44.75	28.2	32.8	19.35	15.95	38.2
H3.3_K27(me2)K36(me0)	38.3	43	33	38.9	20.05	62.2	36.8	45.6	24.65	19.85	41.55
H3.3_K27(me2)K36(me1)	46.1	34.3	41.4	32.5	17.25	53.85	36.7	36.55	19	11.7	32.35
H3.3_K27(me2)K36(me2)	139	148	127	130	52.05	152	83	106.5	74.15	57.3	134.5
H3.3_K27(me2)K36(me3)	36.5	32.8	33.7	29.4	24.6	65.2	38	49.25	32.7	26	55.6
H3.3_K27(me3)K36(me0)	7.27	7.49	6.98	6.27	4.41	15.1	6.915	8.63	6.98	5.015	11.05
H3.3_K27(me3)K36(me1)	6.39	6.03	6.19	6.33	2.305	8.285	5.27	5.675	3.64	2.705	6.085
H3.3_K27(me3)K36(me2)	18.3	16.8	14.7	15.3	6.41	19.45	10.5	12.85	11.15	8.53	15.15
H3.3_K27(me3)K36(me3)	3.32	3.19	3.23	3.49	2.18	4.045	2.85	2.88	2.78	2.585	3.61
K18(Ac0)K23(Ac0)	2680	2970	2660	2650	547	1370	836	1038.5	728	571	1145
K18(Ac0)K23(Ac1)	969	911	735	710	103	262	142	158.5	109	88.2	201.5
K18(Ac0)K23(Me1)	64.3	70.4	58	57.4	67.7	193	102	117.5	61.65	49.75	141
K18(Ac1)K23(Ac0)	142	135	127	125	19.05	48.6	29.45	31.65	20.95	18.8	44.75
K18(Ac1)K23(Ac1)	61.2	62.7	58.1	60.7	7.035	17.3	11.7	12.05	6.125	5.17	13.2
K18(Ac1)K23(Me1)	6.15	6.69	5.45	5.91	3.705	10.25	6.165	5.87	2.895	2.205	7.8
K18(Me1)K23(Ac0)	10.7	10.6	9.47	9.95	2.32	5.895	3.53	3.98	2.845	2.21	4.945
K18(Me1)K23(Ac1)	0.756	0.587	0.578	0.599	0.1545	0.479	0.339	0.2825	0.188	0.182	0.3775
K18(Me1)K23(Me1)	0.157	0.177	0.103	0.151	0.387	1.095	0.617	0.538	0.2725	0.234	0.713

## Sheet: Percentage
Percentage of each kind of modifications
PTM	Spg #1	Spg #2	Spg #3	Spg #4	Spc #1	Spc #2	Spc #3	Spc #4	Rst #1	Rst #2	Rst #3
K9ac	0.00783718	0.00784077	0.00790108	0.00805867	0.00704288	0.0065818	0.00767959	0.00661509	0.00677222	0.00672502	0.00761431
K9me1	0.134176	0.12123	0.128114	0.129256	0.0718789	0.0710204	0.069699	0.0642817	0.0796604	0.0804273	0.0762441
K9me2	0.272865	0.274025	0.29417	0.277074	0.143527	0.106307	0.110463	0.0991983	0.174174	0.159022	0.162353
K9me3	0.207213	0.225171	0.19351	0.1863	0.193556	0.180244	0.172442	0.185032	0.180624	0.194772	0.160535
K9	0.377908	0.371733	0.376306	0.399312	0.583995	0.635847	0.639717	0.644873	0.55877	0.559053	0.593253
K14ac	0.244266	0.245155	0.236832	0.227974	0.220765	0.250765	0.303399	0.235016	0.163253	0.16604	0.173267
K14	0.755734	0.754845	0.763168	0.772026	0.779235	0.749235	0.696601	0.764984	0.836747	0.83396	0.826733
H3.1K27ac	0.00689976	0.00675161	0.00709462	0.00740229	0.00492101	0.00349347	0.00362446	0.00297888	0.00389355	0.00369598	0.00393543
H3.1K27	0.293392	0.301997	0.289387	0.289494	0.292572	0.26035	0.242121	0.263709	0.271801	0.28079	0.300424
H3.1K27me1	0.276513	0.275193	0.279842	0.284624	0.372245	0.395825	0.404309	0.385621	0.324254	0.33191	0.364093
H3.1K27me2	0.331769	0.32202	0.33151	0.32528	0.279478	0.295496	0.300722	0.300667	0.331682	0.311696	0.28135
H3.1K27me3	0.0914254	0.0940386	0.0921674	0.093201	0.0507828	0.0448356	0.0492232	0.0470246	0.0683694	0.0719082	0.0501979
H3.1K36	0.449919	0.458425	0.436474	0.439519	0.338611	0.34233	0.323527	0.354695	0.411611	0.401315	0.374483
H3.1K36me1	0.241468	0.227283	0.253738	0.245636	0.188302	0.197578	0.198362	0.175711	0.154118	0.159237	0.155527
H3.1K36me2	0.23343	0.23848	0.236592	0.240134	0.337709	0.33519	0.343268	0.335643	0.308558	0.314282	0.334958
H3.1K36me3	0.0751827	0.0758121	0.0731963	0.0747109	0.135379	0.124903	0.134842	0.133951	0.125712	0.125167	0.135033
K79me2	0.00689319	0.00555336	0.00585513	0.00482033	0.0201325	0.0180171	0.0197667	0.0192128	0.0282275	0.0296367	0.0271999
K79me3	0	0	0	0	0	0	0	0	0	0	0
K79me1	0.0023082	0.00244956	0.00254982	0.00240261	0.00503161	0.00528182	0.00514995	0.00433539	0.00564117	0.0065218	0.00582032
K79	0.990799	0.991997	0.991595	0.992777	0.974836	0.976701	0.975083	0.976452	0.966131	0.963842	0.96698
K4me2	0.0105663	0.00973949	0.0113381	0.0102736	0.0116232	0.010485	0.0074407	0.00797503	0.0136986	0.0138879	0.015607
K4me3	0.00173075	0.00214466	0.00163997	0.00195575	0.00440979	0.00397123	0.00337163	0.00328907	0.00572221	0.00479734	0.00651524
K4me1	0.0560506	0.053518	0.0516288	0.0534465	0.055283	0.0556941	0.0464284	0.0485218	0.0586671	0.0522856	0.058341
K4	0.931652	0.934598	0.935393	0.934324	0.928684	0.92985	0.942759	0.940214	0.921912	0.929029	0.919537
H3.3K27ac	0.0201597	0.0194539	0.0163634	0.0170364	0.0109582	0.0102373	0.0114323	0.0105138	0.00877251	0.00912347	0.0102885
H3.3K27	0.228811	0.252563	0.234254	0.244417	0.374159	0.385783	0.360332	0.376897	0.411983	0.39791	0.408848
H3.3K27me1	0.222544	0.208956	0.24075	0.222573	0.211867	0.20699	0.212038	0.200745	0.188151	0.196583	0.194867
H3.3K27me2	0.46532	0.459383	0.449209	0.454199	0.355295	0.34803	0.367898	0.365677	0.336244	0.340536	0.339795
H3.3K27me3	0.0631647	0.0596433	0.0594233	0.0617735	0.0477208	0.0489592	0.0482996	0.0461669	0.0548491	0.0558468	0.0462006
H3.3K36	0.180112	0.196533	0.18362	0.196774	0.285686	0.313958	0.292994	0.311571	0.278379	0.281533	0.263335
H3.3K36me1	0.150625	0.125498	0.142108	0.132064	0.118449	0.1264	0.140819	0.125066	0.0996254	0.0942635	0.104839
H3.3K36me2	0.520858	0.529119	0.522848	0.522369	0.398014	0.374431	0.364155	0.366722	0.434731	0.424023	0.429249
H3.3K36me3	0.148405	0.14885	0.151424	0.148794	0.19785	0.18521	0.202032	0.196641	0.187265	0.20018	0.202577
K18	0.943836	0.948225	0.945069	0.944109	0.956485	0.956189	0.954231	0.960281	0.964294	0.960961	0.953963
K18ac	0.053212	0.0490479	0.0521526	0.0529352	0.0397014	0.039898	0.0418051	0.0362123	0.0321592	0.0354795	0.0421667
K18me1	0.00295176	0.00272704	0.00277828	0.00295604	0.00381355	0.0039133	0.00396359	0.00350691	0.00354696	0.00355947	0.00387068
K23	0.720008	0.747657	0.76538	0.769385	0.757472	0.746349	0.767785	0.784683	0.806711	0.802452	0.766181
K23ac	0.262046	0.233802	0.217226	0.213083	0.146851	0.146587	0.136101	0.124798	0.123736	0.126807	0.137933
K23me1	0.0179467	0.0185419	0.0173941	0.0175321	0.0956778	0.107064	0.0961141	0.0905184	0.0695522	0.0707407	0.0958856
