# Supplementary material for: Dynamic Histone H3 Modifications Regulate Meiosis Initiation via Respiration
Source: Front Cell Dev Biol. 2021 Apr 1;9:646214. doi: 10.3389/fcell.2021.646214 (PMC8047140; doi:10.3389/fcell.2021.646214)
Supplement: Supplementary file 7 [file Table_7.xls]

## Sheet: Sheet1
Table S7. Oligonucleotide sequence information
IME1-RT-F：AACACGGATTCATACTCCCA
IME1-RT-R：TACATTATCGGAGGCGTTGT
RIM101-RT-F: ATCTCAACATCTGCCTTCACA
RIM101-RT-R: ACTGTTGGCACCTTGGCTTA
TAF10-RT-F: ATATTCCAGGATCAGGTCTTCCGTAGC
TAF10-RT-R: GTAGTCTTCTCATTCTGTTGATGTTGTTGTTG
